# Supplementary material for: Untargeted metabolomics reveals that declined PE and PC in obesity may be associated with prostate hyperplasia
Source: PLoS One. 2024 Apr 19;19(4):e0301011. doi: 10.1371/journal.pone.0301011 (PMC11029648; doi:10.1371/journal.pone.0301011)
Supplement: S1 Table — See S1 Table of the Additional Document for details. (XLSX) [file pone.0301011.s001.xlsx]

## Sheet: 差异最终
Sample	Group	Doxylamine	LysoPC(P-16:0/0:0)	PE(20:0/20:0)	PE(24:1(15Z)/18:0)	PC(24:1(15Z)/14:0)	PC(15:0/24:0)	PE(24:0/18:0)	PC(O-16:1(9Z)/14:1(9Z))	1,26-Dicaffeoylhexacosanediol	1-O-beta-D-Glucopyranosyl-2,3-di-O-(8-hexadecenoyl)glycerol	PE(P-18:1(9Z)/18:1(9Z))	PG(18:2(9Z,12Z)/18:0)	PG(18:1(9Z)/18:0)	PC(16:0/18:3(9Z,12Z,15Z))	S-(PGA2)-glutathione	Mesterolone	PC(O-22:0/22:3(10Z,13Z,16Z))
A01	Obese	0.723279	24.2621	0	11.6121	0	0	0	0	14.609	5.22624	0.395598	3.65453	0	0	811.085	5.83748	2128.93
A02	Obese	1.29328	19.2839	1.36659	22.7707	0.322384	17.1444	0.174076	0.383736	6.89837	16.5081	1.98059	111.77	258.92	0	12.1127	14.7504	84.5047
A03	Obese	0	36.5218	0	5.16519	0	0	0	0	0.307378	1.68473	13.1868	20.3994	9.41783	0	0	149.789	172.82
A04	Obese	0	2988.52	0	9.54442	1.79158	0	0.294381	0.535267	0.338793	5.64386	5.51448	60.9812	16.5132	0	0	38.6873	1.3234
A05	Obese	1.43488	130.158	36.323	0.220138	0.910355	0.411341	6.38789	2.4993	0.204892	8.17932	43.409	367.511	124.654	0	3.81357	0	9.65281
A06	Obese	0	26.8493	0.997736	24.7492	0.0394009	1.75234	0.65665	5.11666	3.56293	28.7945	71.4927	202.632	185.148	0.113285	0	22.8546	4.5638
A07	Obese	3.81046	257.721	1.31556	90.1678	0	5.50964	0.301329	2.66221	59.6316	13.2238	47.2941	72.4419	77.8619	0	0	16.0547	0
A08	Obese	16.7664	604.338	1.47138	9.95241	2.04278	0	0	22.5788	1.49759	25.7254	293.094	1846.78	326.021	0	0	0	2.85855
A09	Obese	2.30237	92.6885	3.31637	16.2832	0	0.223379	0.0135763	3.52556	15.4009	14.2951	60.8582	122.682	91.3091	0	0	128.771	67.5315
A10	Obese	38.8424	79.5042	1.09145	9.00187	0	0	0	6.14288	7.56724	67.0074	433.76	643.315	126.706	0	0	136.334	12.0936
A11	Obese	25.7166	414.587	0	26.2241	7.15548	0	0	0.401479	0.389261	28.1121	53.0893	709.582	155.494	0.251862	4.4567	0	146.296
A12	Obese	10.677	42.9047	0	20.0321	1.13937	0	0	1.42097	0.137931	9.29803	51.1383	1249.19	357.26	0	2.12458	261.568	716.04
A13	Obese	99.3851	62.9306	0	26.5115	0.481537	0	0	0.652854	0.319653	7.64762	93.1995	706.958	157.262	0	11.709	365.477	651.091
A14	Obese	1.65422	7.81212	0	8.28283	0	0.668401	0	12.5943	0.469457	2.47054	1.47134	173.931	1.17069	0	8.03626	647.413	178.812
A15	Obese	0	14.7041	7.41481	7.44332	0.800698	15.2069	0.435853	3.5584	0.262055	63.4746	2.2133	43.8878	6.18476	0.141869	0.712009	456.804	23.3031
A16	Obese	0	11.3918	0	7.46478	0.015935	1.66233	0	11.3182	0	2.23268	2.18388	96.4003	1.39947	0	11.98	214.351	3.39198
A17	Obese	6.77475	11.4787	2.07868	8.76051	0.692701	3.45244	0	10.7317	4.96545	7.89452	4.03672	39.8307	7.17569	0	1.01992	46.195	0
A18	Obese	0.4177	22.6128	1.53418	5.13502	0	2.48428	0	7.46044	16.8893	297.37	9.5651	38.5862	14.0294	1.19487	4.58751	987.259	13.1013
A19	Obese	0.391769	15.3106	10.3507	14.7196	0.457127	5.77913	0	1.74727	0	22.127	1.99483	7.88108	6.03224	0.35168	34.2298	352.768	170.746
A20	Obese	1.99955	29.4048	0.897583	5.84085	0.368456	1.31535	0.00374037	14.3705	4.32774	77.1551	2.05953	16.1869	1.85526	0.302845	1.52157	141.836	218.187
A21	Obese	0.182468	10.4147	11.6011	0.498057	0	8.66002	0.395242	1.78498	0.186425	91.085	2.12066	5.8946	10.984	0.495189	0.526778	34.9969	155.604
A22	Obese	0.469591	10.7881	0.451673	4.25124	1.32995	2.53277	0	6.16355	4.02644	4.16571	0.882905	8.63445	8.29671	0	1.50034	65.9633	299.707
A23	Obese	0	571.073	0	0.586877	0.287826	0	0	3.43857	0.787306	70.2221	3.60761	24.962	372.006	0	0	82.1986	26.5123
A24	Obese	0	17.9749	0.989871	25.1754	0	0.918532	0	6.59574	0.528898	50.21	3.53534	2.87254	63.1726	0.0959043	523.037	4.73816	242.648
A25	Obese	0	61.9592	0.00514231	38.115	0.467013	0	1.00114	5.20531	0	798.213	7.00117	31.5538	169.581	5.05376	0	54.779	21.9287
A26	Obese	0	21.3958	10.8678	83.2545	3.75765	3.69958	0.938281	3.46327	90.0049	17.2512	0.451242	5.15166	161.365	0	0.831037	14.7811	0.948536
A27	Obese	0	58.1181	1.66757	17.8271	1.04389	6.62486	0.398414	2.17076	0.330189	10.5537	1.51983	48.4587	230.484	0	8.24723	8.78698	67.4689
A28	Obese	0	10.4951	0.228531	18.2949	0.830092	0.503089	0	1.095	0.504402	375.162	5.72851	6.41815	120.894	0.757938	6.33692	0	444.032
A29	Obese	0	41.3862	0.590917	34.4021	1.84897	5.44391	0	0.922227	4.6945	77.6833	3.39383	175.138	503.079	0.482299	0	0	45.697
A30	Obese	4.11859	17.5454	8.58436	66.4832	2.78385	17.176	5.54773	39.5681	57.5187	133.358	910.22	5654.22	798.102	0	0	12.0844	6.05639
B01	Non-obese	7.57182	364.861	0.00264244	5.66523	0.710324	0	2.42712	1.97028	0	2.8758	12.164	75.9769	28.1161	0	0	13.3977	83.4818
B02	Non-obese	28.0551	2229.06	1.25135	41.0182	0.201896	1.23199	0.628497	524.159	112.572	3.72012	7.03577	3155.59	134.805	0	0	28.4584	235.994
B03	Non-obese	1.23681	97.0487	43.0229	14.7033	11.9295	0	0	6.08643	3.75295	14.4096	37.1761	373.851	99.1377	0.355132	1.59038	376.003	3.27359
B04	Non-obese	0	216.392	0.524926	20.4035	0.970825	0	0.56291	21.8272	10.0424	48.2719	621.237	563.519	69.068	0	0	58.4821	0
B05	Non-obese	954.607	609.991	3.7613	60.5841	3.17087	0	2.78569	0.695535	0.0985871	7.17158	33.4748	321.765	76.3764	0	0	0	0
B06	Non-obese	38.917	60.2567	0	31.9647	0	0	0	32.2279	6.65886	59.1968	932.414	802.251	103.557	0.310374	0	0	0
B07	Non-obese	74.0352	1030.44	0.564688	45.8788	2.33081	0	1.47517	3.80321	3.92124	33.704	228.553	247.865	135.833	0.158827	0	6.63518	13.8561
B08	Non-obese	127.817	117.346	1.33668	7.57344	0.502938	5.70018	0.0422747	35.6385	78.8143	33.1486	100.615	491.853	235.939	0	0	0	12.6992
B09	Non-obese	1.86267	431.964	13.4164	65.6974	1.01378	12.3514	9.70244	0	8.18126	5.50232	18.0946	2251.94	548.342	0	0.40315	0	97.6597
B10	Non-obese	10.7835	822.473	0	30.4036	0	0	0	62.4711	91.8497	38.4159	480.744	5272.4	2336.49	0	0	16.2273	0.12701
B11	Non-obese	0.923224	104.615	1.2101	56.5067	2.48318	5.69032	0	50.7253	9.33087	73.2551	295.121	2857.45	1224.58	4.68513	8.36089	24.0439	0
B12	Non-obese	11.6041	496.572	158.832	26.2986	2.79725	20.5894	30.2141	0.258631	27.8998	693.464	32.8021	91.1437	192.379	20.3114	0	10.6866	28.6585
B13	Non-obese	1004.54	7385.09	0.843055	170.255	37.4068	67.9011	34.2231	16.9766	93.2438	61.1166	799.262	3229.85	1973.53	0	0	0	1.75297
B14	Non-obese	163.202	1553.22	0.839365	86.467	2.07022	0	0.448306	10.37	5.80675	0.353887	1.72016	143.64	4.4253	0	13.4423	4.03046	6.22637
B15	Non-obese	27.8297	13.2261	1.07503	0.345318	0.637949	5.13158	0	6.16613	0.565682	21.7675	2.89578	145.633	6.61196	0	0	0	98.0876
B16	Non-obese	0	10.4076	0.842314	4.2696	0	0	1.10142	4.20845	0.0743592	28.9735	1.42275	56.9566	4.71035	0.0702929	0	834.936	1250.43
B17	Non-obese	0.430841	15.7504	1.65176	4.90584	0.647073	5.95554	0.74382	1.3585	0	853.844	7.94135	44.93	3.57056	8.47652	9.63602	113.716	0
B18	Non-obese	1.01986	21.2561	4.40279	14.4444	0.734807	6.52883	0.597726	9.5604	34.3682	3.83811	1.09705	8.18073	7.79333	0.14905	0	24.7509	5.23148
B19	Non-obese	2.08158	29.317	0.978751	5.03046	1.55336	6.90994	0	11.2093	3.35353	77.3955	3.57418	4.15722	7.58568	2.14922	1.40897	56.593	7.26733
B20	Non-obese	2.18993	34.6874	5.56861	12.4893	0	30.7517	0	5.16782	0.230228	196.859	3.98076	23.5692	229.401	1.13962	0.795683	41.4479	342.998
B21	Non-obese	0	19.4633	3.38161	5.9355	0.516288	24.2102	0.471173	7.18172	1.02355	57.589	3.1819	103.747	761.695	0.65856	0.310253	0	415.352
B22	Non-obese	0	53.2508	4.05963	31.7242	0	3.99842	0.028857	2.90136	60.4846	11511.2	106.756	85.4701	526.476	310.217	4.58304	13.9966	16.6694
B23	Non-obese	1.77799	27.5639	11.318	592.754	29.3355	15.7387	0	1.77662	3.45776	237.018	5.8315	19.4793	287.999	0.544856	0	5.99775	0
B24	Non-obese	0	16.3534	1.07622	10.0395	0.754817	3.93293	0.000304127	2.6343	18.9936	32.2024	3.70971	1.2322	112.585	0.371962	0.636008	25.9684	7.64041
B25	Non-obese	0	53.2786	5.31277	14.701	0.35664	32.6703	0.663823	2.97082	0.380588	971.177	9.50547	5.58197	156.478	9.6508	14.9734	9.77358	151.121
B26	Non-obese	0	58.9987	3.60874	55.4413	1.45876	12.4604	1.02213	8.41194	0	21.2266	0.0988402	490.659	741.531	0.707922	0.200921	0	8.96484
B27	Non-obese	0	36.3084	7.931	46.15	3.73786	9.73999	1.63238	0	0.806629	3.52954	7.16625	191.839	2.22116	0	14.4993	60.6973	0
B28	Non-obese	22.4349	69.1425	0	14.906	0.0331632	0	0	2.69639	1.09103	668.978	23.0125	190.924	512.892	58.5676	0	0	113.75
B29	Non-obese	1.97444	37.0068	145.805	406.716	175.085	262.128	174.926	4.53981	17.9266	2559.53	45.6768	24.2934	158.613	97.6204	0	13.0464	0
B30	Non-obese	3.62156	18.4733	1969.42	6709.08	3667.07	2285.16	3769.16	1.70138	363.348	15915.2	142.891	457.439	1256.51	1029.77	0	0	0
